# Supplementary material for: Non-Digestible Oligosaccharides and Constipation: A Systematic Review and Meta-Analysis of Randomized Trials on Stool Frequency, Stool Consistency, and Fermentation Biomarkers
Source: Nutrients. 2025 Oct 16;17(20):3246. doi: 10.3390/nu17203246 (PMC12567251; doi:10.3390/nu17203246)
Supplement: Supplementary file 1 [file nutrients-17-03246-s001.zip]

Archive with 1 entries (1 files):
- nutrients-3900183-supplementary.pdf
